# Supplementary material for: Review of electrocardiographic abnormalities among people living with HIV in Sub-Saharan Africa: A systematic review
Source: PLoS One. 2023 Mar 23;18(3):e0283419. doi: 10.1371/journal.pone.0283419 (PMC10035850; doi:10.1371/journal.pone.0283419)
Supplement: S2 Checklist — (XLSX) [file pone.0283419.s002.xlsx]

## Sheet: Sheet1
	Case- Control
Parameter	Question	Attamah CA (2020)	Kentoffio K (2019)	Appiah LT (2019)	Hamadou B (2017)	Ogunmodede JA (2017)	Njoku PO (2016)	Namuyonga J (2016)	Menanga AP (2015)	Sani MU (2005)	Lubega S (2005)	Kumwenda JJ (2005)	Okoye (2017)	Isiguzo G (2013)	Ige O (2014)
Selection	Definition of the case	*			*	*	*	*		*		*	*	*	*
	Representativeness of the cases	*	*	*	*	*	*	*	*	*	*	*	*	*	*
	Selection of Controls		*	*	*	*	*	N/A	N/A		N/A			N/A
	Definition of Controls				*	*		N/A	N/A	*	N/A		*	N/A
Comparability	Comparability of cases and controls on the basis of the design or analysis	**	**	*	**	**	*	N/A	N/A	**	N/A	*	*	N/A	**
Outcome	Ascertainment of outcome	ECG *	ECG *	ECG *	ECG *	ECG*	ECG *	ECG *	ECG *	ECG *	ECG *	ECG *	ECG *	ECG *	ECG*
	Same method of ascertainment for cases and controls	*	*	*	*	*	*	N/A	N/A	*	N/A	*	*	N/A	*
	Non-Response rate
Overall Score		6	6	5	8	8	6	3	2	7	2	5	6	3	6
Cohort studies
Parameter	Question	Hughes J (2019)	Mayosi BM (2006)	Berhe N (2001)
Selection	Representativeness of the exposed cohort	*	*
	Selection of the non exposed cohort		*	*
	Ascertainment of exposure
	Demonstration that outcome of interest was not present at start of study	*	*
Comparability	Comparability of cohorts on the basis of the design or analysis	*	*	*
Outcome	Assessment of outcome	ECG *	ECG *	ECG*
	Was follow-up long enough for outcomes to occur	*	*	*
	Adequacy of follow up of cohorts	All included participants accounted for. *	All included participants accounted for. *	All included participants accounted for. *
Overall score		6	7	5
	Risk of Bias
	Low risk of bias (7-9)	3
	High risk (4-6)	10
	Very high risk (0-3)	4
	A study with score from 7-9, has high quality, 4-6, high risk, and 0-3 very high risk of bias.

## Sheet: Sheet2
First Author	Diagnosis of ECG abnormality N (%)		ECG changes
			Rate Abnormalities, N (%)		Rhythm Abnormalities, N (%)	Conduction Abnormalities, N (%)		ST changes, N (%)		Ischemia/Infarction, N (%)	Atrial and Ventricular enlargement, N (%)
Attamah CA (2020) 2	ECG changes, n= 63 (34.5)		Sinus Tachycardia, n=37 (18.5), p=0.0001			First degree heart block, n=10 (5.0), P = 0.011, odds ratio [OR] = 10.4, 95% confidence interval [CI] = 1.32–82.60		ST-segment changes n=17, (8.5), p<0.0001		ST elevation, n= 4(2.0), p<0.0001	Right Ventricular hypertrophy, n=13 (6.5), p=0.019
						Prolonged QRS interval, n= 7 (3.5), P= 0.015					Left Atrial Hypertrophy, n= 14 (7), p= 0.001
	Multiple ECG changes, n=22 (11), p=0.0001										Left Ventricular Hypertrophy, n= 17 (8.5), p= 0.002
						Prolonged QTc interval, n=7, (3.5), P = 0.015, OR = 15.5, 95% CI = 1.84–2.25					Biventricular hypertrophy, n=1 (0.5), p= 1.000
Kentoffio K (2019) 4	³ 1 ECG abnormality, n= 32 (20.7), p=0.23, 95% CI 14.6 - 27.9				Atrial fibrillation, n=00	Inter-ventricular conduction delay, n=9 (5.8), p= 0.06 95% CI 2.7 – 10.8		ST depressions, n=01 (0.7), p= 1.00 95% CI 0.0 – 3.5		Ischemic ECG, n= 14 (9.0), p= 0.85, 95% CI 5.0 – 14.7	Left ventricular hypertrophy, n= 8 (5.2), p= 0.79, 95% CI 2.3-10.0
						Right Bundle branch block, n= 4 (2.6), p= 0.37, 95% CI 0.7 – 6.5				Q waves, n= 2 (1.3), p= 0.45, 95% CI 0.2 – 4.6	Left atrial abnormality, n= 11 (7.1), p= 0.82, 95% CI 3.6 – 12.3
						QTc prolongation, n= 4 (2.6), p=0.68, 95% CI 0.7 – 6.5
						Left bundle branch, n= 2 (1.3), p= 1.00, 95% CI 0.2 – 4.6				Ischemic ST depressions or T-wave inversions, n= 12 (7.7), p=1, 95% CI 4.1-13.1	Right Ventricular hypertrophy, n=2 (1.3), p= 0.50, 95% CI, 0.2 – 4.6
						L-axis deviation, n= 2 (1.3), p=1.00 95% CI 0.2 – 4.6
						R-axis deviation, n= 1 (0.7), p= 1, 95% CI 0.0 – 3.5
Appiah LT (2019) 6	Major ECG abnormalities, n= 162 (47) p= 0.001
	Minor ECG abnormalities, n= 35 (10), p= 0.54
Hughes J (2019) 8						QT interval prolongation, n=13 (28)
Ige O (2014) 14			Sinus Tachycardia, n= 9 (9), p= 0.002			QTc prolongation, n= 18 (18), p= 0.0001
Isiguzo G (2013) 15	ECG abnormalities, n= (57.3)		Bradycardia, n= 6 (3)		Arrhythmias, n= 8 (4)	First Degree Heart block, n= 6 (3)					Left Atrial Enlargement, n= 2 (1)
						Low Voltage Complex, n= 3 (1.5)					Left Ventricular hypertrophy, n= 58 (29)
			Tachycardia, n= 10 (5)			Right Bundle Branch Block, n= 1 (0.5)					Left Ventricular hypertrophy and bradycardia, n= 9 (4.5)
						Right Ventricular Strain, n= 6 (3)					Left Ventricular hypertrophy and premature ventricular contraction, n= 1 (0.5)
											Right Ventricular hypertrophy, n= 1 (0.5)
Hamadou B (2017) 9			Sinus tachycardia, n= 6 (10.2), p= 0.510		Atrial fibrillation, n= 3 (5.1) P=0.080	Abnormal repolarization, n= 7 (11.9), p=0.187		ST segment elevation, n= 1 (1.7), p= 0.317		Q waves, n= 1 (1.7), p= 0.317	Left Atrial enlargement, n= 1 (1.7), p=0.317
			Sinus bradycardia, n= 7 (11.9), p= 0.310			Premature contractions, n= 2 (3.4), p= 0.155		Isolated T waves, n= 1 (1.7), p= 0.317			Left Ventricular hypertrophy, n= 2 (3.40), p= 0.155
			Ventricular Tachycardia, n= 2 (3.4), p= 0.560
Ogunmodede JA (2017) 10	Abnormal ECG, n=79 (53), p= <0.001					First Degree AV Block, n=5, (53.3), p<0.201					Left Atrial Enlargement, n=30 (20), p<0.001
						Premature Ventricular Contractions, n= 1 (8), p=0.002					Right Atrial Enlargement, n=11 (7.3), p= 0.011
						QTc prolongation, n=52 (34.7), p<0.001					Left Ventricular hypertrophy, n=26 (17.3), p<0.001
											Right ventricular hypertrophy, n= 13 (8.7), p=0.01
Njoku PO (2016) 11			HIV on HAART	HIV HAART naive		HIV on HAART	HIV HAART naive	HIV on HAART	HIV HAART naive		HIV on HAART	HIV HAART naive
			Sinus Tachycardia, n= 8(8.6), p= 0.364	Sinus Tachycardia, n= 14 (19.2), p= 0.364		Left Bundle Branch block, n= 1 (1.1), p=0.367	Left Bundle branch block, n=00		ST-segment elevation, n= 2 (2.7), p=0.134			Left Ventricular Hypertrophy, n= 8 (11) P<0.001
						Right Bundle Branch block, n= 1 (1.1), p=0.364		T-wave inversion in leads II, III, aVF (inferior leads), n=2 (2.2), p=0.090	T-wave inversion in leads II, III, aVF (inferior leads), n= 1 (1.4), p=0.090
							Ventricular Ectopic beats, n= 1 (1.1), p= 0.367		T-wave inversion in leads I, aVL, V5–V6 (lateral leads), n= 2 (2.7), p= 0.363
						First Degree Heart block, n= 3 (3.2), p=0.600	First Degree Heart block, n= 1 (1.4), p=0.600	T wave inversion in leads V1 –V3, n= 44 (47), p< 0.001	T wave inversion in leads V1 –V3, 22 (30.4), p< 0.001
						Left Axis Deviation, n= 15 (16), p= 0.265	Left Axis Deviation, n=10 (13.7), p= 0.265
Namuyonga J (2016) 12	ECG abnormalities, n= 19 (6.7)		Sinus tachycardia n=11 (3.9)			First degree heart block, n=1, (0.4)		Non-specific T wave changes, n= 13 (4.6)			Left Ventricular hypertrophy, n= 14 (4.9%)
						Prolonged QTC interval, n=4, (1.4)					Right Atrial Enlargement, n= 1(0.4)
Menanga AP (2015) 16			Sinus tachycardia, n= 25 (56.8)		Arrhythmias, n= 9 (20.4)	Abnormal repolarization (59%, n=26)					Left Ventricular hypertrophy, n= 13 (29.5)
						Conduction anomalies, n= 11 (25.0)					Right Ventricular Hypertrophy, n= 3 (6.8)
						Low voltage, n= 8 (18.1)					Right Atrial Enlargement, n= 3 (6.8)
						Slow progression of the R waves, n= 3 (6.8)					Left Atrial Enlargement, n= 1 (2.3)
Mayosi BM					Atrial fibrillation, n=2 (16.7), p= 0.09	Electrical alternans n= 5 (45.5), p= 0.43		ST-segment elevation, n= 14 (58.3), p= 0.03
(2006) 17						Micro voltage, n= 8 (29.6), p= 0.27
						PR Segment elevation, n= 11 (55), p= 0.09
Sani MU (2005) 18	AIDS	HIV				AIDS	HIV
	Abnormal ECG, n= 81 (81%)	Abnormal ECG, n=51 (61%)				QTc Prolongation, n= 45 (45)	QTc Prolongation, n= 22 (28%)
Lubega S (2005) 20	ECG abnormalities, n=61 (26.5%)		Sinus tachycardia, n= 48 (20.9)		Ventricular ectopic beats, n= 1 (0.4)	Partial right bundle branch, n= 6 (2.6)					Right Ventricular Hypertrophy, n= 6 (2.6)
											Left Ventricular hypertrophy, n= 3 (1.3%)
Kumwenda JJ (2005) 22											Left Ventricular Hypertrophy, n= 17 ( 36), p=0.8
Berhe N (2001) 23	New ECG changes, n=2 (20%)
Okoye (2017) 21	ECG abnormalities, n= 175 (70%)		Sinus Tachycardia, n= 160 (64), p < 0.001		Ventricular ectopic, n= 10 (4), p= 0.019	Prolonged QTc, n= 120 (48), p < 0.001		ST depression, n= 75 (30), p<0.001			Left ventricular hypertrophy, n= 35 (14), p= 0.044
						Shortened PR interval, p= 2 (0.8), p < 0.001
						Left Axis deviation, n= 4 (1.6), p < 0.001
						First Degree heart block, n= 6 (2.4), p=0.005
			Sinus Bradycardia, n= 2 (0.8), p= 0.201		Atrial Ectopic, n= 2 (0.8), p= 0.041	Left anterior hemiblock, n= 2 (0.8), p= 0.024		T wave inversion, n= 54 (21.6), p= 0.011			Right Ventricular Hypertrophy, n= 2 (0.8), p=0.684
						Incomplete Right bundle branch block, n= 4 (1.6), p= 0.012
						Low QRS in all leads, n= 10 (4), p= 0.068
						Low QRS in limb leads, n= 8 (3.2), p= 0.074
